# Supplementary material for: Variables Determining Higher Home Care Effectiveness in Patients with Chronic Cardiovascular Disease
Source: Int J Environ Res Public Health. 2022 Apr 24;19(9):5170. doi: 10.3390/ijerph19095170 (PMC9102908; doi:10.3390/ijerph19095170)
Supplement: Supplementary file 1 [file ijerph-19-05170-s001.zip]

Archive with 2 entries (2 files):
- ijerph-1644166-supplementary.pdf
- STROBE_checklist_cross-sectional.pdf
